# Supplementary material for: Quantification of Myocardial Biomarkers in Sudden Cardiac Deaths Using a Rapid Immunofluorescence Method for Simultaneous Biomarker Analysis
Source: Biomedicines. 2025 Jan 14;13(1):193. doi: 10.3390/biomedicines13010193 (PMC11760892; doi:10.3390/biomedicines13010193)
Supplement: Supplementary file 1 [file biomedicines-13-00193-s001.zip]

Archive with 1 entries (1 files):
- biomedicines-3368156-supplementary.csv
