# Supplementary material for: Quantification of Myocardial Biomarkers in Sudden Cardiac Deaths Using a Rapid Immunofluorescence Method for Simultaneous Biomarker Analysis
Source: Biomedicines. 2025 Jan 14;13(1):193. doi: 10.3390/biomedicines13010193 (PMC11760892; doi:10.3390/biomedicines13010193)
Supplement: Supplementary file 1 [file biomedicines-13-00193-s001.zip › biomedicines-3368156-supplementary.csv]

	Sex	Age	PMI	Cause of Death	CKMB	MYO	TnI	D-dimer	Group	Maneuver
1	F	79	167	Inf	80	5	30	2100	Experimental	Yes
2	M	74	158	Inf	80	110	30	3500	Experimental	Yes
3	M	83	94	Inf	71	54	30	2900	Experimental	No
4	M	71	95	Inf	5.7	241	6.35	2250	Experimental	Yes
5	M	49	44	Failure	17.4	264	7	1550	Experimental	Yes
6	F	55	180	Arit	25.8	338	0.05	100	Experimental	No
7	M	52	99	Inf	45	132	30	3870	Experimental	Yes
8	F	81	72	Inf	80	5	30	1880	Experimental	Yes
9	M	54	127	Inf	2.6	221	6.46	1160	Experimental	Yes
10	M	73	89	Inf	5.2	238	30	3210	Experimental	No
11	M	68	131	Inf	28.4	310	12.6	1620	Experimental	Yes
12	F	89	50	Inf	6.2	217	30	2700	Experimental	No
13	M	45	88	Inf	4.7	226	30	3410	Experimental	No
14	M	68	194	Inf	16.7	297	12	1680	Experimental	Yes
15	M	62	109	Inf	19.5	255	13.5	3010	Experimental	Yes
16	M	69	107	Trauma	80	5	0.05	1560	Control	No
17	F	35	41	Hanging	18.2	5	0.05	100	Control	No
18	M	39	68	Gun	26.6	5	0.05	100	Control	No
19	M	76	55	Fire	1	154	15.2	4310	Control	No
20	F	45	51	Fall	15.8	238	30	1830	Control	No
21	F	60	65	Haem Shock	80	5	30	1000	Control	No
22	F	24	152	Haem Shock	15.7	34	0.05	1290	Control	Yes
23	M	25	69	Gun	20	62.8	11.2	5000	Control	No
24	F	31	69	Gun	28.7	164	0.2	5000	Control	No
25	M	36	45	Fall	25.8	5	0.05	100	Control	No
26	M	50	54	Fall	40.6	125	21	4100	Control	No
27	M	61	54	Car	60.6	68.9	30	3850	Control	No
28	M	40	61	Fall	19.8	257	11	3050	Control	No
29	F	72	43	Hanging	19.4	248	2.22	2990	Control	No
30	M	58	127	Strang	16.6	223	2.11	615	Control	No
31	M	60	116	Diss	15.1	113	30	2990	Experimental	Yes
32	M	52	48	Haem Shock	5.1	109	0.05	2630	Control	No
33	M	40	86	Trauma	6.4	56.8	0.05	3240	Control	Yes
34	M	58	127	Inf	80	53.9	30	3480	Experimental	No
35	M	71	70	Arit	42.8	77.5	30	2330	Experimental	No
36	M	23	127	Trauma	80	5.5	0.61	4590	Control	No
37	F	23	127	Trauma	51.3	25	30	2330	Control	No
38	F	22	49	Arit	15	241	20.8	3180	Experimental	Yes
39	M	54	96	Fall	80	28.7	30	3490	Control	No
40	M	50	75	Inf	6.4	267	30	4130	Experimental	No
41	F	70	71	Failure	23	37.6	30	2620	Experimental	Yes
42	M	79	117	Failure	26	127	30	3310	Experimental	Yes
